# Supplementary material for: The Compromised Mucosal Immune System of β7 Integrin-Deficient Mice Has Only Minor Effects on the Fecal Microbiota in Homeostasis
Source: Front Microbiol. 2019 Oct 4;10:2284. doi: 10.3389/fmicb.2019.02284 (PMC6787405; doi:10.3389/fmicb.2019.02284)
Supplement: Supplementary file 2 [file Table_1.XLSX]

## Sheet: Mice Information
Table S1: Sample and sequencing information for microbial analysis of feces from wild-type (WT) and β7 integrin-deficient (β7-/-) mice used in the study.
Sample_ID	Original Name	Genotype	Sampling Time	Cage Number	Gender	OTU_1	OTU_10	OTU_100	OTU_101	OTU_102	OTU_103	OTU_104	OTU_105	OTU_106	OTU_107	OTU_108	OTU_109	OTU_11	OTU_110	OTU_111	OTU_112	OTU_113	OTU_1135	OTU_114	OTU_115	OTU_116	OTU_117	OTU_118	OTU_119	OTU_12	OTU_120	OTU_122	OTU_123	OTU_1259	OTU_126	OTU_128	OTU_129	OTU_13	OTU_131	OTU_133	OTU_135	OTU_136	OTU_137	OTU_138	OTU_139	OTU_14	OTU_141	OTU_142	OTU_143
S1	50	B7	10 w	10	M	44221	888	50	4	1697	189	227	16	99	138	1	43	887	11	1	53	41	0	16	28	0	392	0	290	3777	12	96	29	11	214	22	3	7362	59	2	3	3	30	10	0	3168	3	8	24
S2	52	B7	10 w	11	F	474	3190	47	150	4215	336	1	162	390	408	34	950	3184	6	111	373	146	3	31	260	68	2	0	1	4421	21	270	1	42	3	268	103	7226	172	30	77	224	30	23	0	71	49	183	0
S3	53	WT	10 w	11	F	24	1491	127	210	216	117	0	12	172	329	105	290	3269	38	17	1126	280	0	16	396	102	0	0	0	389	259	1	0	32	0	159	322	5218	213	0	41	370	15	0	0	2	10	1	0
S4	58	B7	9 w	14	M	9612	38	164	216	120	119	0	52	168	62	170	21	2403	125	410	312	155	0	239	91	98	198	0	43	1506	275	0	0	336	9	242	3	2892	10	4	208	21	319	185	0	1122	86	20	61
S5	60	B7	9 w	14	M	24304	64	41	31	408	127	0	132	502	120	22	87	1366	27	11	136	63	0	49	37	22	7	0	119	4672	65	0	0	148	2	83	24	1780	9	3	17	80	83	16	0	3257	26	37	107
S6	61	WT	9 w	14	M	34946	25	74	88	423	137	0	106	507	238	17	94	2381	6	90	147	95	0	152	56	48	964	1	7	4645	30	0	0	112	12	113	45	2521	166	4	45	84	171	15	0	2670	3	52	85
S8	66	B7	9 w	15	M	9905	1072	196	1207	88	84	187	21	98	112	103	23	5195	214	1	315	66	0	148	361	85	0	0	0	652	359	4	0	462	50	88	49	3089	0	0	450	0	543	48	0	1214	15	0	287
S9	67	B7	9 w	15	M	16617	995	565	316	118	59	110	3	185	138	85	33	5789	54	2	558	312	0	68	226	21	177	0	40	2226	261	58	0	60	1125	184	137	2116	0	0	19	4	316	612	0	1820	5	2	64
S10	68	WT	9 w	14	M	16447	102	196	302	266	172	2	323	197	354	103	54	3262	159	112	417	138	0	229	227	178	1169	0	76	3477	102	1	0	578	291	242	103	2309	67	0	228	20	609	55	0	1324	74	91	19
S12	70	B7	10 w	16	M	18838	8217	87	392	166	103	0	10	424	106	56	21	1595	115	159	64	166	0	323	240	127	39	0	3	2387	243	0	21	503	158	126	37	2301	0	0	80	58	139	100	2	1630	18	0	35
S13	71	WT	10 w	16	M	16023	7359	95	252	199	143	2	79	277	242	128	60	2646	200	165	129	111	0	228	242	102	30	0	5	1710	250	0	177	477	89	202	25	2277	4	2	78	58	268	64	0	1773	37	1	96
S14	73	B7	10 w	16	M	13812	7794	39	256	199	39	3	21	149	164	146	62	1215	95	92	66	84	0	212	47	71	237	1	6	2546	207	4	159	376	188	104	32	1907	0	1	40	30	157	2	0	1977	19	0	28
S15	77	B7	11 w	9	F	29604	179	58	5	207	165	134	15	319	57	10	41	2035	8	1	25	16	0	16	4	7	129	0	47	3296	6	42	3	6	0	37	28	5040	122	37	0	0	1	1	0	6046	5	2	22
S16	78	B7	11 w	9	F	39724	223	58	15	347	139	198	16	433	75	14	57	3042	19	5	42	21	0	17	22	8	7	0	50	3726	11	83	10	21	4	46	42	7610	0	1	5	0	5	8	0	5572	0	0	32
S17	79	B7	10 w	18	M	13049	10845	131	291	212	94	164	38	119	107	177	279	3100	102	0	176	242	0	0	193	91	0	0	17	2148	25	114	1	406	4	157	17	2259	0	0	169	0	38	65	0	18	30	0	25
S18	80	WT	10 w	18	M	21087	25087	154	629	278	137	124	24	257	72	206	178	3597	147	0	163	232	0	1	100	165	0	0	10	2870	174	118	1	744	0	185	19	2129	0	0	434	0	172	246	0	8	41	0	123
S19	81	WT	10 w	18	M	31608	7737	45	141	517	222	293	100	230	223	64	326	3841	29	0	147	202	0	0	117	25	4	0	116	1527	29	117	0	229	3	213	45	8696	2	0	87	0	48	37	0	8	36	1	33
S20	84	B7	10 w	19	M	15676	6870	245	281	230	102	172	151	79	84	228	437	2862	137	0	64	55	0	26	38	69	20	0	0	3058	133	30	277	388	0	142	27	3571	4	0	83	0	52	64	0	4	35	0	89
S21	87	WT	10 w	19	M	16267	13478	226	369	138	51	148	12	218	67	228	270	2362	104	1	48	170	0	28	107	37	1	0	0	2906	266	35	335	249	1	211	14	1900	1	0	92	0	136	110	0	22	6	0	94
S22	88	B7	10 w	19	M	17815	9137	123	142	157	88	239	103	108	148	133	388	1654	91	1	37	59	0	24	16	78	2	0	1	1413	28	87	224	351	0	185	5	2888	0	4	73	3	64	17	0	46	42	0	96
S23	89	WT	6 w	20	F	26121	5706	334	357	1065	280	381	44	518	549	226	274	2972	19	5	464	638	2	362	187	22	14	0	42	9737	84	358	15	411	23	428	207	1908	1	4	21	0	78	70	0	268	11	0	7
S24	90	WT	6 w	20	F	12789	420	29	33	415	177	163	28	298	78	8	167	806	1	0	16	43	0	6	29	0	1	0	27	7149	1	141	10	29	0	29	7	637	75	16	5	3	4	11	0	522	20	0	2
S25	94	B7	7 w	20	F	5833	642	69	87	632	518	214	34	174	139	13	96	2079	9	40	163	104	0	73	80	42	91	0	100	5557	24	239	27	203	9	88	90	207	55	0	37	1	7	5	0	1086	28	0	17
S26	95	B7	7 w	20	F	7859	872	132	80	765	373	313	6	197	75	16	63	947	2	32	168	166	1	34	77	28	131	3	479	5796	21	240	23	130	4	83	99	280	183	1	46	1	14	26	0	1172	11	0	24
S27	97	B7	8 w	6	F	31970	1715	66	63	457	224	438	3	1949	486	25	242	4992	29	35	79	109	2	18	48	17	41	0	57	1996	70	54	0	132	3	38	58	4380	176	1	37	834	74	6	0	1702	27	1	89
S28	98	WT	8 w	6	F	21579	7922	939	514	262	77	327	5	986	225	328	188	3646	74	39	267	194	0	54	146	400	7	0	43	1866	185	42	0	731	51	272	65	3864	43	0	156	919	314	29	0	1509	31	8	36
S29	101	WT	11 w	22	F	12250	292	111	366	68	88	136	2	137	115	382	38	4068	260	543	69	137	0	544	97	327	53	0	1	1838	86	47	24	699	93	217	42	685	33	58	57	238	48	95	0	1924	10	2	25
S30	106	WT	11 w	25	M	16450	268	32	26	98	9	21	3	89	12	11	48	321	10	31	164	28	0	19	48	8	3	0	7	2140	12	26	6	39	55	17	7	228	1185	0	5	97	15	20	0	3808	1	1	4
S31	107	B7	11 w	25	M	31532	274	129	251	149	217	84	240	296	113	57	84	3356	97	245	53	111	0	165	109	218	3	5	9	2910	146	22	1	794	160	331	224	2132	1	3	168	380	18	29	0	4371	45	2	0
S32	109	WT	9 w	26	F	4166	12219	256	311	309	111	229	4	112	51	103	403	8208	139	85	161	231	0	256	96	391	17	1519	115	4155	39	1	666	521	0	330	281	883	100	6	136	84	0	132	921	34	14	233	27
S33	110	B7	9 w	26	F	1498	11627	390	420	73	158	168	3	55	19	138	98	2833	226	555	98	179	0	449	92	420	1	3163	33	2236	39	0	1819	547	3	226	59	455	18	0	122	29	0	162	672	12	3	318	101
S34	112	B7	9 w	26	F	1665	15675	303	451	123	134	175	47	18	19	140	213	3203	198	523	100	112	0	226	44	384	3	1209	7	1194	12	0	688	555	1	193	201	858	26	2	130	26	0	47	991	10	39	1101	29
S35	113	WT	9 w	27	M	8421	10780	128	273	250	107	343	0	107	46	83	33	12201	77	174	153	217	0	1629	43	317	45	894	54	3777	28	161	1	482	3	301	140	1725	12	12	114	4	1	58	972	2737	81	9	110
S37	116	WT	9 w	27	M	35120	8185	77	90	334	145	177	128	175	56	32	62	2520	32	29	85	80	2	348	42	152	45	306	36	2494	12	165	0	250	58	263	34	3264	2	1	41	7	0	7	576	3028	19	66	15
S38	118	WT	10 w	28	F	22257	608	213	184	318	104	240	35	136	115	152	23	1897	66	25	64	84	0	75	12	131	2	0	2	1586	68	22	0	165	7	180	203	4962	6	3	44	0	3	6	0	2849	16	4	22
S39	121	WT	10 w	29	M	27596	530	81	139	121	29	89	7	46	138	133	27	3071	105	159	23	76	0	145	11	96	137	0	17	3973	101	47	103	541	82	82	21	1048	0	0	92	200	28	53	0	2808	77	165	25
S40	124	WT	10 w	29	M	401	194	78	32	934	5	1	655	458	147	4	37	699	39	147	11	4	0	142	20	35	596	6	399	3063	22	3	3	100	46	28	14	123	5	0	72	1	43	18	2	3322	0	37	1
S41	127	B7	11 w	30	F	10601	66	135	154	259	0	1	77	69	180	60	36	1062	72	47	102	76	0	224	59	149	49	4	3	2627	88	2	3	144	95	69	21	754	2	0	54	0	46	35	0	1785	4	54	0
S42	128	WT	11 w	30	F	4322	476	111	400	122	0	0	18	56	61	254	31	5127	147	64	57	123	0	259	54	235	0	0	6	1857	20	1	0	657	0	223	55	885	8	7	156	0	80	98	1	1306	25	324	1
S43	129	B7	11 w	31	M	8036	3700	316	305	78	0	0	10	98	20	76	38	7606	121	419	37	53	0	171	53	195	63	0	2	1204	121	33	0	349	6	92	12	115	1	0	178	1	41	49	0	1588	151	505	19
S44	131	B7	11 w	31	M	9720	4678	513	335	92	0	0	11	172	57	48	27	2302	95	125	159	174	0	46	289	157	55	0	23	1375	140	53	0	202	139	124	43	337	6	0	133	3	49	100	0	1472	8	574	2
S45	136	B7	11 w	31	M	20622	42	14	2	553	0	0	1	61	38	1	276	94	5	13	326	20	0	1	45	10	0	2	45	1954	2	0	3	0	3	20	6	21	201	88	7	345	8	32	0	16	0	0	0
S46	137	WT	11 w	28	F	15023	7683	260	197	164	149	81	26	38	134	85	73	2199	203	33	59	66	0	121	19	48	5	0	9	1762	10	73	0	445	0	111	394	2023	13	1	96	0	1	25	0	1729	58	203	169
S47	140	B7	6 w	33	F	10531	10701	459	81	398	148	189	70	77	130	116	68	3268	140	400	58	172	0	185	80	243	11	0	34	1826	51	159	20	502	6	310	24	1034	37	1	204	1	26	24	1	2944	0	721	11
S48	142	B7	6 w	33	F	8662	815	1140	273	204	81	125	32	40	128	223	44	2675	633	652	72	181	0	354	104	336	114	3	21	1693	127	96	37	634	0	409	258	1199	9	0	301	0	7	123	0	2287	0	787	17
S49	143	WT	6 w	33	F	5175	2450	728	342	173	55	179	42	35	93	123	35	2951	55	318	128	227	0	148	81	178	28	0	68	1607	146	66	54	246	2	404	95	508	17	1	148	0	1	121	0	2158	0	7	2
S50	146	WT	6 w	34	M	5571	4435	141	206	250	228	260	133	26	182	81	129	1431	172	152	85	98	0	600	102	51	181	1	160	4734	51	231	0	169	0	345	65	1397	8	1	82	0	38	13	0	1881	37	110	5
S51	148	WT	6 w	34	M	4736	847	337	176	148	306	272	80	28	124	103	175	2572	17	382	307	99	0	159	221	58	336	0	294	3491	63	146	0	115	127	379	195	821	5	1	170	1	195	62	0	1031	237	29	56
S52	154	B7	8 w	8	F	14247	316	407	689	119	33	59	93	118	108	444	30	701	98	216	84	185	0	345	250	162	149	0	8	1098	113	24	0	658	279	381	96	1865	6	4	184	3	29	68	0	1934	246	63	28
S53	155	B7	8 w	8	F	10220	772	204	543	29	30	62	126	78	44	271	14	1050	70	159	225	221	7	346	413	208	74	0	11	566	108	3	0	424	174	367	203	782	3	473	198	4	50	20	0	977	65	21	16
S54	156	WT	8 w	9	M	10153	514	197	134	77	1	1	67	79	58	43	1	1249	61	9	119	28	1	40	52	0	53	0	1893	1213	49	3	0	16	35	26	4	414	89	23	11	4	117	101	10	1631	5	0	50
S55	158	WT	7 w	8	F	42	7	6	7	1	30	4	2649	0	0	0	2	52	90	2	1	1	430	0	3	13	0	0	0	33	1	0	0	3	1	6	2	51	17	1009	7	0	2	2	1	13	0	3	0
S56	159	WT	7 w	8	F	969	173	294	238	157	140	124	40	139	38	54	45	4335	40	167	39	112	2	63	120	355	2	0	0	1660	2	2	2	258	172	312	168	594	26	15	194	0	78	42	0	598	9	151	0
S57	160	B7	7 w	10	M	10281	202	116	143	59	1	56	88	93	50	49	8	516	5	30	137	207	0	132	372	53	49	0	20	613	26	6	0	112	65	173	76	757	4	575	31	9	8	32	0	1135	4	15	7
S58	165	WT	7 w	12	M	14052	45	171	643	80	0	86	66	141	68	593	63	1606	132	205	76	113	0	302	154	628	22	0	0	1771	11	0	0	644	156	60	20	160	0	1	186	3	3	43	0	3318	49	0	63
S59	166	B7	7 w	12	M	20694	241	280	640	120	0	82	72	148	77	464	47	537	135	186	69	121	0	419	150	188	231	0	28	2287	100	50	0	752	234	323	93	2518	0	0	253	22	27	62	0	2595	208	76	35
S60	167	B7	7 w	12	M	22327	707	195	626	95	0	160	140	164	86	411	37	1353	59	230	506	209	0	491	825	313	88	0	65	1126	201	8	0	608	218	261	184	1627	6	0	280	7	57	72	0	1683	99	11	24
S61	169	B7	7 w	12	M	28931	136	293	199	198	0	183	228	295	195	135	58	1470	61	346	27	73	0	186	34	128	132	0	79	1328	105	100	0	483	274	460	44	3258	4	0	155	0	77	53	0	3925	927	129	31
S65	177	WT	10 w	14	F	15753	1960	128	118	144	166	223	27	244	86	82	97	3624	18	55	117	77	0	109	58	59	1	0	122	3477	5	263	8	153	1	199	100	1699	85	3	64	131	0	24	0	6558	8	37	4
S66	181	WT	10 w	15	F	20758	1433	87	73	346	449	299	6	292	162	68	81	7311	78	99	63	169	0	132	45	74	127	1	102	4385	35	142	27	147	13	161	58	4801	28	2	42	174	48	10	0	5319	37	32	36
S67	182	B7	10 w	15	F	36394	44	90	61	568	171	138	199	304	154	12	121	910	21	14	154	62	0	27	111	33	30	0	59	6690	26	43	2	48	4	93	40	3415	286	3	7	209	2	8	0	8902	17	0	29
S68	192	B7	11 w	7	F	18781	1342	227	634	340	408	210	17	180	302	527	103	1322	213	247	184	111	0	231	181	247	43	0	30	3450	306	45	32	778	87	177	337	2242	6	0	189	32	276	84	0	2030	110	449	17
S69	193	B7	11 w	7	F	7041	244	41	173	573	860	235	231	2296	482	27	367	9472	78	30	24	54	0	157	33	34	3	0	40	7699	14	745	0	362	198	105	203	17	518	105	115	717	108	0	0	14	1	36	872
S70	194	B7	11 w	17	M	19856	5130	307	794	152	208	168	94	519	139	350	59	3779	101	654	284	271	0	237	155	150	307	0	139	2152	74	129	0	778	356	453	229	4879	1	0	233	0	270	85	0	2921	88	108	42
S71	195	WT	9 w	14	F	27809	4135	118	419	216	104	93	199	489	62	188	54	4084	43	122	538	183	0	178	189	94	10	0	3	2337	114	59	182	183	1	301	304	3355	118	2	93	25	2	75	0	5101	29	225	9
S72	196	B7	9 w	14	F	15513	13449	573	684	86	149	99	9	266	43	285	15	2652	95	596	514	474	0	555	185	219	9	0	11	1975	153	52	241	409	0	252	292	819	68	0	143	14	19	394	0	2506	5	127	48
[truncated: 129 more columns]

## Sheet: OTU Information
#OTUId	taxonomy
OTU_1	Bacteria;Bacteroidetes;Bacteroidia;Bacteroidales;Muribaculaceae;
OTU_10	Bacteria;Firmicutes;Clostridia;Clostridiales;Lachnospiraceae;Lachnospiraceae NK4A136 group;
OTU_100	Bacteria;Firmicutes;Clostridia;Clostridiales;Lachnospiraceae;
OTU_101	Bacteria;Firmicutes;Clostridia;Clostridiales;Ruminococcaceae;Oscillibacter;
OTU_102	Bacteria;Bacteroidetes;Bacteroidia;Bacteroidales;Muribaculaceae;
OTU_103	Bacteria;Bacteroidetes;Bacteroidia;Bacteroidales;Rikenellaceae;Alistipes;
OTU_104	Bacteria;Firmicutes;Clostridia;Clostridiales;Family XIII;[Eubacterium] nodatum group;
OTU_105	Bacteria;Proteobacteria;Alphaproteobacteria;Rhodospirillales;Rhodospirillaceae;;
OTU_106	Bacteria;Bacteroidetes;Bacteroidia;Bacteroidales;Muribaculaceae;
OTU_107	Bacteria;Bacteroidetes;Bacteroidia;Bacteroidales;Rikenellaceae;Alistipes;
OTU_108	Bacteria;Firmicutes;Clostridia;Clostridiales;Ruminococcaceae;
OTU_109	Bacteria;Bacteroidetes;Bacteroidia;Bacteroidales;Muribaculaceae;
OTU_11	Bacteria;Bacteroidetes;Bacteroidia;Bacteroidales;Rikenellaceae;Alistipes;
OTU_110	Bacteria;Proteobacteria;Deltaproteobacteria;Desulfovibrionales;Desulfovibrionaceae;Bilophila;
OTU_111	Bacteria;Firmicutes;Clostridia;Clostridiales;Lachnospiraceae;Acetatifactor;
OTU_112	Bacteria;Firmicutes;Clostridia;Clostridiales;Lachnospiraceae;uncultured;
OTU_113	Bacteria;Firmicutes;Clostridia;Clostridiales;Lachnospiraceae;uncultured;
OTU_1135	Bacteria;Bacteroidetes;Bacteroidia;Bacteroidales;Bacteroidaceae;Bacteroides;
OTU_114	Bacteria;Firmicutes;Clostridia;Clostridiales;Ruminococcaceae;Flavonifractor;
OTU_115	Bacteria;Firmicutes;Clostridia;Clostridiales;Lachnospiraceae;uncultured;
OTU_116	Bacteria;Firmicutes;Clostridia;Clostridiales;Ruminococcaceae;Ruminiclostridium 5;
OTU_117	Bacteria;Firmicutes;Clostridia;Clostridiales;Ruminococcaceae;Ruminococcaceae UCG-014;
OTU_118	Bacteria;Firmicutes;Clostridia;Clostridiales;Lachnospiraceae;Roseburia;
OTU_119	Bacteria;Firmicutes;Clostridia;Clostridiales;Clostridiaceae 1;Candidatus Arthromitus;
OTU_12	Bacteria;Bacteroidetes;Bacteroidia;Bacteroidales;Muribaculaceae;
OTU_120	Bacteria;Firmicutes;Clostridia;Clostridiales;Ruminococcaceae;Anaerotruncus;
OTU_122	Bacteria;Bacteroidetes;Bacteroidia;Bacteroidales;Muribaculaceae;
OTU_123	Bacteria;Firmicutes;Clostridia;Clostridiales;Clostridiales vadinBB60 group;
OTU_1259	Bacteria;Firmicutes;Clostridia;Clostridiales;Ruminococcaceae;Ruminiclostridium 9;
OTU_126	Bacteria;Firmicutes;Clostridia;Clostridiales;Lachnospiraceae;[Eubacterium] xylanophilum group;
OTU_128	Bacteria;Firmicutes;Clostridia;Clostridiales;Lachnospiraceae;GCA-900066575;
OTU_129	Bacteria;Firmicutes;Clostridia;Clostridiales;Lachnospiraceae;
OTU_13	Bacteria;Bacteroidetes;Bacteroidia;Bacteroidales;Prevotellaceae;Prevotellaceae UCG-001;
OTU_131	Bacteria;Firmicutes;Bacilli;Lactobacillales;Lactobacillaceae;Lactobacillus;
OTU_133	Bacteria;Proteobacteria;Gammaproteobacteria;Enterobacteriales;Enterobacteriaceae;Escherichia-Shigella;
OTU_135	Bacteria;Firmicutes;Clostridia;Clostridiales;Lachnospiraceae;Acetatifactor;
OTU_136	Bacteria;Bacteroidetes;Bacteroidia;Bacteroidales;Muribaculaceae;
OTU_137	Bacteria;Firmicutes;Clostridia;Clostridiales;Lachnospiraceae;Roseburia;
OTU_138	Bacteria;Firmicutes;Clostridia;Clostridiales;Lachnospiraceae;uncultured;
OTU_139	Bacteria;Firmicutes;Clostridia;Clostridiales;Ruminococcaceae;Ruminococcaceae UCG-009;
OTU_14	Bacteria;Bacteroidetes;Bacteroidia;Bacteroidales;Muribaculaceae;
OTU_141	Bacteria;Cyanobacteria;Melainabacteria;Gastranaerophilales;
OTU_142	Bacteria;Firmicutes;Clostridia;Clostridiales;Lachnospiraceae;Blautia;
OTU_143	Bacteria;Firmicutes;Clostridia;Clostridiales;
OTU_144	Bacteria;Firmicutes;Clostridia;Clostridiales;Lachnospiraceae;ASF356;
OTU_147	Bacteria;Firmicutes;Clostridia;Clostridiales;Lachnospiraceae;Lachnospiraceae UCG-006;
OTU_148	Bacteria;Firmicutes;Clostridia;Clostridiales;Lachnospiraceae;uncultured;
OTU_149	Bacteria;Firmicutes;Clostridia;Clostridiales;Lachnospiraceae;
OTU_15	Bacteria;Bacteroidetes;Bacteroidia;Bacteroidales;Muribaculaceae;
OTU_150	Bacteria;Firmicutes;Clostridia;Clostridiales;Lachnospiraceae;Lachnospiraceae NK4A136 group;
OTU_158	Bacteria;Firmicutes;Erysipelotrichia;Erysipelotrichales;Erysipelotrichaceae;uncultured;
OTU_16	Bacteria;Firmicutes;Clostridia;Clostridiales;Lachnospiraceae;
OTU_161	Bacteria;Firmicutes;Erysipelotrichia;Erysipelotrichales;Erysipelotrichaceae;Faecalibaculum;
OTU_162	Bacteria;Firmicutes;Clostridia;Clostridiales;Lachnospiraceae;Lachnospiraceae NK4A136 group;
OTU_165	Bacteria;Cyanobacteria;Melainabacteria;Gastranaerophilales;
OTU_167	Bacteria;Firmicutes;Clostridia;Clostridiales;
OTU_17	Bacteria;Bacteroidetes;Bacteroidia;Bacteroidales;Rikenellaceae;Alistipes;
OTU_171	Bacteria;Firmicutes;Clostridia;Clostridiales;Lachnospiraceae;uncultured;
OTU_173	Bacteria;Firmicutes;Clostridia;Clostridiales;Lachnospiraceae;Lachnospiraceae NK4A136 group;
OTU_18	Bacteria;Firmicutes;Clostridia;Clostridiales;Lachnospiraceae;Lachnospiraceae UCG-001;
OTU_181	Bacteria;Firmicutes;Clostridia;Clostridiales;Lachnospiraceae;
OTU_186	Bacteria;Firmicutes;Erysipelotrichia;Erysipelotrichales;Erysipelotrichaceae;
OTU_19	Bacteria;Bacteroidetes;Bacteroidia;Bacteroidales;Muribaculaceae;Muribaculum;
OTU_2	Bacteria;Bacteroidetes;Bacteroidia;Bacteroidales;Rikenellaceae;Alistipes;
OTU_20	Bacteria;Bacteroidetes;Bacteroidia;Bacteroidales;Muribaculaceae;
OTU_202	Bacteria;Firmicutes;Clostridia;Clostridiales;Lachnospiraceae;Lachnospiraceae NK4A136 group;
OTU_21	Bacteria;Cyanobacteria;Melainabacteria;Gastranaerophilales;
OTU_22	Bacteria;Bacteroidetes;Bacteroidia;Bacteroidales;Prevotellaceae;Prevotellaceae NK3B31 group;
OTU_221	Bacteria;Firmicutes;Clostridia;Clostridiales;Ruminococcaceae;Ruminiclostridium 9;
OTU_224	Bacteria;Firmicutes;Clostridia;Clostridiales;Lachnospiraceae;Roseburia;
OTU_23	Bacteria;Bacteroidetes;Bacteroidia;Bacteroidales;Rikenellaceae;Rikenellaceae RC9 gut group;
OTU_230	Bacteria;Firmicutes;Clostridia;Clostridiales;Lachnospiraceae;uncultured;
OTU_24	Bacteria;Bacteroidetes;Bacteroidia;Bacteroidales;Tannerellaceae;Parabacteroides;
OTU_247	Bacteria;Firmicutes;Clostridia;Clostridiales;Lachnospiraceae;Lachnoclostridium;
OTU_25	Bacteria;Bacteroidetes;Bacteroidia;Bacteroidales;Muribaculaceae;
OTU_255	Bacteria;Firmicutes;Clostridia;Clostridiales;Ruminococcaceae;Ruminiclostridium;
OTU_26	Bacteria;Bacteroidetes;Bacteroidia;Bacteroidales;Muribaculaceae;
OTU_27	Bacteria;Bacteroidetes;Bacteroidia;Bacteroidales;Muribaculaceae;
OTU_278	Bacteria;Firmicutes;Clostridia;Clostridiales;Lachnospiraceae;
OTU_28	Bacteria;Deferribacteres;Deferribacteres;Deferribacterales;Deferribacteraceae;Mucispirillum;
OTU_29	Bacteria;Proteobacteria;Gammaproteobacteria;Betaproteobacteriales;Burkholderiaceae;Parasutterella;
OTU_291	Bacteria;Firmicutes;Clostridia;Clostridiales;Ruminococcaceae;uncultured;
OTU_3	Bacteria;Bacteroidetes;Bacteroidia;Bacteroidales;Muribaculaceae;
OTU_30	Bacteria;Bacteroidetes;Bacteroidia;Bacteroidales;Muribaculaceae;
OTU_301	Bacteria;Bacteroidetes;Bacteroidia;Bacteroidales;Bacteroidaceae;Bacteroides;
OTU_309	Bacteria;Firmicutes;Clostridia;Clostridiales;Lachnospiraceae;Lachnospiraceae NK4A136 group;
OTU_31	Bacteria;Firmicutes;Clostridia;Clostridiales;Lachnospiraceae;Lachnospiraceae NK4A136 group;
OTU_32	Bacteria;Firmicutes;Clostridia;Clostridiales;Ruminococcaceae;Oscillibacter;
OTU_33	Bacteria;Proteobacteria;Deltaproteobacteria;Desulfovibrionales;Desulfovibrionaceae;Desulfovibrio;
OTU_34	Bacteria;Firmicutes;Clostridia;Clostridiales;Lachnospiraceae;uncultured;
OTU_35	Bacteria;Bacteroidetes;Bacteroidia;Bacteroidales;Muribaculaceae;
OTU_36	Bacteria;Bacteroidetes;Bacteroidia;Bacteroidales;Muribaculaceae;
OTU_37	Bacteria;Bacteroidetes;Bacteroidia;Bacteroidales;Muribaculaceae;
OTU_38	Bacteria;Bacteroidetes;Bacteroidia;Bacteroidales;Rikenellaceae;Rikenella;
OTU_39	Bacteria;Firmicutes;Clostridia;Clostridiales;Lachnospiraceae;Lachnospiraceae NK4A136 group;
OTU_4	Bacteria;Bacteroidetes;Bacteroidia;Bacteroidales;Bacteroidaceae;Bacteroides;
OTU_40	Bacteria;Bacteroidetes;Bacteroidia;Bacteroidales;Muribaculaceae;
OTU_41	Bacteria;Proteobacteria;Gammaproteobacteria;Betaproteobacteriales;Burkholderiaceae;Parasutterella;
OTU_42	Bacteria;Firmicutes;Clostridia;Clostridiales;Lachnospiraceae;Lachnospiraceae NK4A136 group;
OTU_43	Bacteria;Firmicutes;Clostridia;Clostridiales;Ruminococcaceae;Ruminiclostridium 9;
OTU_44	Bacteria;Firmicutes;Clostridia;Clostridiales;Lachnospiraceae;
OTU_443	Bacteria;Firmicutes;Clostridia;Clostridiales;Lachnospiraceae;Lachnospiraceae NK4A136 group;
OTU_45	Bacteria;Bacteroidetes;Bacteroidia;Bacteroidales;Marinifilaceae;Odoribacter;
OTU_46	Bacteria;Firmicutes;Clostridia;Clostridiales;Lachnospiraceae;uncultured;
OTU_466	Bacteria;Firmicutes;Clostridia;Clostridiales;Ruminococcaceae;uncultured;
OTU_469	Bacteria;Firmicutes;Clostridia;Clostridiales;Lachnospiraceae;uncultured;
OTU_47	Bacteria;Firmicutes;Clostridia;Clostridiales;Ruminococcaceae;
OTU_48	Bacteria;Firmicutes;Clostridia;Clostridiales;Lachnospiraceae;uncultured;
OTU_49	Bacteria;Firmicutes;Clostridia;Clostridiales;Ruminococcaceae;Ruminiclostridium 5;
OTU_5	Bacteria;Firmicutes;Clostridia;Clostridiales;Lachnospiraceae;Lachnospiraceae NK4A136 group;
OTU_50	Bacteria;Bacteroidetes;Bacteroidia;Bacteroidales;Tannerellaceae;Parabacteroides;
OTU_51	Bacteria;Bacteroidetes;Bacteroidia;Bacteroidales;Muribaculaceae;
OTU_512	Bacteria;Bacteroidetes;Bacteroidia;Bacteroidales;Muribaculaceae;
OTU_517	Bacteria;Bacteroidetes;Bacteroidia;Bacteroidales;Muribaculaceae;
OTU_52	Bacteria;Bacteroidetes;Bacteroidia;Bacteroidales;Muribaculaceae;
OTU_53	Bacteria;Firmicutes;Clostridia;Clostridiales;Ruminococcaceae;Ruminiclostridium;
OTU_54	Bacteria;Firmicutes;Clostridia;Clostridiales;Lachnospiraceae;uncultured;
OTU_55	Bacteria;Firmicutes;Clostridia;Clostridiales;Ruminococcaceae;Anaerotruncus;
OTU_56	Bacteria;Firmicutes;Clostridia;Clostridiales;Lachnospiraceae;Lachnospiraceae UCG-001;
OTU_564	Bacteria;Firmicutes;Clostridia;Clostridiales;Lachnospiraceae;uncultured;
OTU_57	Bacteria;Bacteroidetes;Bacteroidia;Bacteroidales;Muribaculaceae;
OTU_58	Bacteria;Firmicutes;Clostridia;Clostridiales;Lachnospiraceae;uncultured;
OTU_59	Bacteria;Firmicutes;Clostridia;Clostridiales;Lachnospiraceae;Blautia;
OTU_6	Bacteria;Bacteroidetes;Bacteroidia;Bacteroidales;Bacteroidaceae;Bacteroides;
OTU_60	Bacteria;Tenericutes;Mollicutes;Anaeroplasmatales;Anaeroplasmataceae;Anaeroplasma;
OTU_61	Bacteria;Firmicutes;Clostridia;Clostridiales;Lachnospiraceae;Lachnospiraceae NK4A136 group;
OTU_62	Bacteria;Firmicutes;Clostridia;Clostridiales;Lachnospiraceae;uncultured;
OTU_63	Bacteria;Firmicutes;Clostridia;Clostridiales;Lachnospiraceae;A2;
OTU_64	Bacteria;Bacteroidetes;Bacteroidia;Bacteroidales;Muribaculaceae;
OTU_65	Bacteria;Bacteroidetes;Bacteroidia;Bacteroidales;Muribaculaceae;
OTU_659	Bacteria;Firmicutes;Clostridia;Clostridiales;Ruminococcaceae;Ruminiclostridium 9;
OTU_66	Bacteria;Firmicutes;Clostridia;Clostridiales;Lachnospiraceae;Lachnoclostridium;
OTU_67	Bacteria;Firmicutes;Clostridia;Clostridiales;Ruminococcaceae;Ruminiclostridium 9;
OTU_68	Bacteria;Firmicutes;Clostridia;Clostridiales;
OTU_69	Bacteria;Firmicutes;Clostridia;Clostridiales;Lachnospiraceae;
OTU_7	Bacteria;Bacteroidetes;Bacteroidia;Bacteroidales;Muribaculaceae;
OTU_70	Bacteria;Firmicutes;Clostridia;Clostridiales;Lachnospiraceae;
OTU_71	Bacteria;Firmicutes;Clostridia;Clostridiales;Lachnospiraceae;uncultured;
OTU_717	Bacteria;Bacteroidetes;Bacteroidia;Bacteroidales;Muribaculaceae;
OTU_72	Bacteria;Firmicutes;Clostridia;Clostridiales;Ruminococcaceae;Ruminiclostridium;
OTU_73	Bacteria;Bacteroidetes;Bacteroidia;Bacteroidales;Muribaculaceae;
OTU_74	Bacteria;Firmicutes;Clostridia;Clostridiales;Lachnospiraceae;
OTU_75	Bacteria;Bacteroidetes;Bacteroidia;Bacteroidales;Muribaculaceae;
OTU_76	Bacteria;Bacteroidetes;Bacteroidia;Bacteroidales;Rikenellaceae;Alistipes;
OTU_77	Bacteria;Firmicutes;Clostridia;Clostridiales;Ruminococcaceae;Ruminiclostridium;
OTU_775	Bacteria;Firmicutes;Clostridia;Clostridiales;Ruminococcaceae;
OTU_778	Bacteria;Firmicutes;Clostridia;Clostridiales;Lachnospiraceae;
OTU_78	Bacteria;Firmicutes;Clostridia;Clostridiales;Lachnospiraceae;Lachnospiraceae NK4A136 group;
OTU_79	Bacteria;Firmicutes;Bacilli;Lactobacillales;Lactobacillaceae;Lactobacillus;
OTU_8	Bacteria;Bacteroidetes;Bacteroidia;Bacteroidales;Muribaculaceae;
OTU_80	Bacteria;Firmicutes;Clostridia;Clostridiales;Peptococcaceae;uncultured;
OTU_800	Bacteria;Firmicutes;Clostridia;Clostridiales;Lachnospiraceae;
OTU_81	Bacteria;Firmicutes;Clostridia;Clostridiales;Clostridiales vadinBB60 group;
OTU_82	Bacteria;Firmicutes;Clostridia;Clostridiales;Lachnospiraceae;Marvinbryantia;
OTU_83	Bacteria;Firmicutes;Clostridia;Clostridiales;Ruminococcaceae;uncultured;
OTU_84	Bacteria;Bacteroidetes;Bacteroidia;Bacteroidales;Rikenellaceae;Alistipes;
OTU_85	Bacteria;Firmicutes;Clostridia;Clostridiales;Ruminococcaceae;Butyricicoccus;
OTU_86	Bacteria;Firmicutes;Clostridia;Clostridiales;Lachnospiraceae;uncultured;
OTU_87	Bacteria;Firmicutes;Clostridia;Clostridiales;Ruminococcaceae;Oscillibacter;
OTU_88	Bacteria;Bacteroidetes;Bacteroidia;Bacteroidales;Muribaculaceae;
OTU_89	Bacteria;Firmicutes;Clostridia;Clostridiales;Ruminococcaceae;Ruminiclostridium;
OTU_9	Bacteria;Firmicutes;Bacilli;Lactobacillales;Lactobacillaceae;Lactobacillus;
OTU_90	Bacteria;Firmicutes;Clostridia;Clostridiales;Ruminococcaceae;uncultured;
OTU_91	Bacteria;Firmicutes;Clostridia;Clostridiales;Lachnospiraceae;Roseburia;
OTU_92	Bacteria;Firmicutes;Clostridia;Clostridiales;Ruminococcaceae;Ruminiclostridium 6;
OTU_93	Bacteria;Firmicutes;Bacilli;Lactobacillales;Lactobacillaceae;Lactobacillus;
OTU_94	Bacteria;Firmicutes;Clostridia;Clostridiales;Lachnospiraceae;uncultured;
OTU_95	Bacteria;Firmicutes;Clostridia;Clostridiales;Lachnospiraceae;
OTU_96	Bacteria;Bacteroidetes;Bacteroidia;Bacteroidales;Rikenellaceae;Alistipes;
OTU_97	Bacteria;Firmicutes;Clostridia;Clostridiales;Lachnospiraceae;Blautia;
OTU_98	Bacteria;Firmicutes;Clostridia;Clostridiales;Ruminococcaceae;Ruminiclostridium;
OTU_986	Bacteria;Bacteroidetes;Bacteroidia;Bacteroidales;Bacteroidaceae;Bacteroides;
OTU_99	Bacteria;Firmicutes;Clostridia;Clostridiales;Lachnospiraceae;uncultured;

## Sheet: Sequencing Information
# Number of sequences per sample after every processing step.
Sample_ID	Demultiplexing	Merging	EE-filtering	Chimeras-Artifacts	OTU Abundance filter
S1	241354	134098	134098	130842	129009
S2	292136	165999	165999	160440	156897
S3	220571	108288	108288	103581	99627
S4	233205	144262	144262	138153	133264
S5	232902	123039	123039	117075	115077
S6	267800	145284	145284	138691	135908
S8	247920	160355	160355	155451	149856
S9	243371	140487	140487	135121	130112
S10	290124	176588	176588	169141	163238
S12	252718	140877	140877	134616	129903
S13	263551	142395	142395	135942	131714
S14	237016	126091	126091	120579	117120
S15	229160	107809	107809	101568	100142
S16	315059	147878	147878	138835	136812
S17	230548	135853	135853	129344	125446
S18	311682	203785	203785	191941	185144
S19	237761	136072	136072	130272	127124
S20	216213	121035	121035	113102	109649
S21	300603	146340	146340	138512	134563
S22	236196	116077	116077	109127	106333
S23	518407	299639	299639	284304	276984
S24	202299	112309	112309	106521	105103
S25	285172	167751	167751	159908	156766
S26	286727	167600	167600	161332	158589
S27	331211	172188	172188	163548	160417
S28	417414	235187	235187	221218	212707
S29	234414	140845	140845	134078	128331
S30	200904	110521	110521	107577	106519
S31	320463	164733	164733	154929	150518
S32	353553	217739	217739	206007	197539
S33	266367	175632	175632	168893	162287
S34	243099	157203	157203	146998	140419
S35	304666	190391	190391	180392	173828
S37	271737	149650	149650	140722	136582
S38	277579	131672	131672	123046	118163
S39	265672	145250	145250	134422	130045
S40	189738	108077	108077	105032	103773
S41	220993	108383	108383	98925	95798
S42	263029	156214	156214	142451	137608
S43	222820	137951	137951	126630	120787
S44	192114	108802	108802	99811	95548
S45	227284	123373	123373	119196	117028
S46	221909	133196	133196	122025	117326
S47	276361	159468	159468	149659	144056
S48	317551	204470	204470	192576	183951
S49	254946	148263	148263	139252	132577
S50	268584	161334	161334	153587	149438
S51	225347	142272	142272	135022	129912
S52	290780	180599	180599	171628	165723
S53	299970	181456	181456	172468	166584
S54	206407	129919	129919	126529	124264
S55	259543	160950	160950	155000	154189
S56	235595	138775	138775	133192	129112
S57	212816	123899	123899	117660	114438
S58	238679	148017	148017	141510	136948
S59	328622	192909	192909	181531	174947
S60	311443	174427	174427	166500	160879
S61	308839	165291	165291	157030	153139
S65	320846	155681	155681	147040	143435
S66	332907	189861	189861	181962	178206
S67	386684	178335	178335	168993	166437
S68	305827	176729	176729	168763	162131
S69	370501	231063	231063	224209	221095
S70	312005	192065	192065	185336	178897
S71	326403	177541	177541	170697	165363
S72	341923	197099	197099	189707	181937
